# Supplementary material for: B Cell Adhesion to Fibroblast-Like Synoviocytes Is Up-Regulated by Tumor Necrosis Factor-Alpha via Expression of Human Vascular Cell Adhesion Molecule-1 Mediated by B Cell-Activating Factor
Source: Int J Mol Sci. 2021 Jul 2;22(13):7166. doi: 10.3390/ijms22137166 (PMC8267633; doi:10.3390/ijms22137166)
Supplement: Supplementary file 1 [file ijms-22-07166-s001.zip]

Archive with 1 entries (1 files):
- ijms-1229046-supplementary.pdf
